# Supplementary material for: Feature integration within discrete time windows
Source: Nat Commun. 2019 Oct 25;10:4901. doi: 10.1038/s41467-019-12919-7 (PMC6814726; doi:10.1038/s41467-019-12919-7)
Supplement: Supplementary file 6 — Source Data [file 41467_2019_12919_MOESM6_ESM.xlsx]

## Sheet: Figure 2a
Figure 2a
	Condition	ZF	AG	JE	MS	FB	EB	ES	MN	LH	GH		model
	V	71.3	66.3	75	71.3	71.25	78.8	76.3	82.5	78.8	83.8		76.2
	AV7	33.7	23.7	31.3	21.2	37.5	23.7	27.5	30	27.5	22.5		21.1
	AV11	33.7	20	20	28.7	23.7	28.7	32.5	33.7	20	22.5		23.2
	AV14	32.5	30	36.3	27.5	36.3	22.5	23.7	26.2	21.2	26.2		26.8
	V-AV7	44.35	41.25	49.8	55	62.5	65.05	55.65	51.875	56.3	53.15		50.9
	V-AV11	53.75	40.65	46.25	44.35	66.3	67.5	63.75	49.3	46.9	55.65		50.5
	V-AV14	35.05	21.9	30.65	35.65	33.8	15.05	31.2	34.4	25	31.85		22.5
	V-AV7 [R1]	46.9	37.5	58.8	74.4	60	57.5	55	52.5	47.5	57.1		49.2
	V-AV11 [R1]	52.5	68.15	51.9	78.75	84.4	70.05	71.25	51.9	55.65	54.4		63.75
	V-AV14 [R1]	66.3	74.4	50	78.8	73.15	64.4	68.75	75	85.05	72.55		77.85
	V-PV7	77.5	70	75	75	65	67.5	67.5	76	92.5	97.5		91.4
	V-PV11	80	62.5	67.5	80	65	77.5	67.5	74	82.5	87.5		90.3
	V-PV14	87.5	85	72.5	87.5	90	82.5	86.2	65	90	87.5		76.7
	V-PV7 [R1]	67.5	77.5	55	87.5	82.5	70	75.5	73.85	90	77.5		90.6
	V-PV11 [R1]	72.5	72.5	60	70	85	75	75	67.5	80	75		84.95
	V-PV14 [R1]	70	65	55	72.5	80	72.5	75	70	92.5	77.5		77.4

## Sheet: Figure 2b
Figure 2b
	Condition	ZF	GH	EB	MN	JE	ES	LH	FB	AG	MS
	V-AV11	53.75	55.65	67.5	49.3	46.25	63.75	46.9	66.3	40.65	44.35
	V-AV11 [R1]	52.5	54.4	70.05	51.9	51.9	71.25	55.65	84.4	68.15	78.75

## Sheet: Figure 3b
Figure 3b
	Condition	FE	MG	MR	RH	GM	JR	ZS	KS	CR		model
	V	76.3	65.65	69.4	71.3	71.85	73.8	76.25	73.8	76.3		76.7
	AV8	22.5	26.2	32.5	25	25	25	25	26.2	27.5		20.5
	AV12	18.7	22.5	28.7	21.2	20	18.8	16.3	30	27.5		22.9
	V-AV8 [R2]	63.8	43.8	56	54.35	61.9	46.25	56.3	53.75	33.8		49.6
	V-AV12 [R2]	26.9	20.65	18.75	40	15.05	35.65	26.25	41.25	21.9		22.5
	V-AV8-V12 [R1]	62.9	38.75	65.6	54.35	58.1	62.5	62	53.75	60.05		50.2
	V-AV8-V12 [R2]	73.15	64.35	81.25	64.4	81.25	80.65	80.05	57.5	76.25		80.1

## Sheet: Figure 3c
Figure 3c
	Condition	S1	S2	S3	S4	S5	S6	S7	S8		model
	PV8	75	74.4	72.5	75	80	82	72.5	73.8		77
	AV12	27.5	27.5	30	24	22	23	23.85	18.7		22.7
	PV8-AV12 [R1]	73.125	53.75	66.25	71.25	65	53.125	51.875	72.5		79.6
	PV8-AV12 [R2]	41.875	30	20.625	33.75	27.5	26.875	27.5	30		22.9
	PV8-PV12 [R1]	85	80	72.5	63.75	70	64.375	70.625	71.875		76.5
	PV8-PV12 [R2]	91.25	83.125	85.625	79.375	81.25	83.75	86.875	86.875		79.3

## Sheet: Figure 4b
Figure 4b
	Condition	YA	SE	SB	LD	AF	JL	LyS	LS		model
	C1 [R1]	48.125	50	51.875	51.25	49.375	60.625	62.5	51.875		49.1
	C1 [R2]	48.125	51.875	46.875	49.375	44.375	58.125	56.25	54.375		51
	C2 [R1]	46.25	38.125	50	51.25	45	49.375	51.25	43.75		47
	C2 [R2]	53.75	71.25	66.875	48.75	58.75	56.873	53.125	44.375		49.4
	C3 [R1]	25	50	53.125	51.875	56.25	66.875	57.5	46.25		49.4
	C3 [R2]	87.5	61.875	75.625	71.875	72.5	69.375	63.75	70.625		78.2
	C4 [R1]	25.625	43.125	48.75	33.695	33.125	29.375	33.75	23.125		23.9
	C4 [R2]	54.375	61.875	59.375	52	55	53.125	46.25	50.625		47.3
	C5 [R1]	39.375	40.625	50	48.125	41.875	66.875	55	42.5		50.5
	C5 [R2]	58.75	66.875	63.75	38.125	63.125	56.25	62.5	56.25		52.3

## Sheet: Supp Figure 1a
Supplementary Figure 1a
	Condition	GE	BB	LAD	DH	ML	CC		model
	V	78.15	68.1	75.65	75	79.4	93		76.5
	AV1	26.2	22.5	27.5	26.2	27.45	23.7		22.2
	AV2	18.7	24.95	29.35	31.2	22.5	22.5		22.1
	AV3	28.7	24.35	21.85	25	20	26.2		24.8
	V-AV1	57.55	48.1	59.4	55.65	63.15	63.7		49.5
	V-AV2	52.5	43.75	57.5	53.1	49.4	53.8		47.9
	V-AV3	60.65	56.9	48.1	57.5	43.1	65		50.7
	V-AV1 [R1]	56.9	56.25	53.15	65	53.8	71		50.1
	V-AV2 [R1]	55	60.65	51.85	65	48.1	53.8		49.2
	V-AV3 [R1]	57.55	61.3	51.2	57.5	56.9	51.2		48.8
	V-PV1	100	90	97.5	85	87.5	95		91.7
	V-PV2	95	85	90	95	95	85		91.6
	V-PV3	100	82.5	90	95	87.5	75		91.7
	V-PV1 [R1]	87.5	77.5	60	85	70	87.5		93.5
	V-PV2 [R1]	85	85	70	70	80	90		91.6
	V-PV3 [R1]	90	85	62.5	70	80	75		92

## Sheet: Supp Figure 1b
Supplementary Figure 1b
	Condition	SG	FB	AC	EC	EL	LP		model
	V	72.5	83.75	72.5	65	71.3	69.4		76.3
	AV3	31.2	23.7	25	30	33.7	33.7		23.5
	AV5	32.5	21.2	30	25	35	35		22.7
	AV7	35	25	35	36.3	30.6	38.7		21.7
	V-AV3	51.9	59.4	56.3	41.9	50	45		52.8
	V-AV5	56.25	58.8	35.65	42.5	43.15	51.9		52.5
	V-AV7	65	52.5	37.55	31.27	46.9	43.15		49.5
	V-AV3 [R1]	46.9	60	60.05	46.9	51.9	49.4		47.3
	V-AV5 [R1]	57.5	60.65	74.4	46.3	50.65	48.75		50.1
	V-AV7 [R1]	53.75	61.35	53.75	45.65	55.65	64.35		52.1
	V-PV3	92.5	92.5	70	87.5	72.5	65		91.7
	V-PV5	72.5	95	67.5	80	85	70		91.3
	V-PV7	67.5	70	67.5	82.5	80	67.5		92.8
	V-PV3 [R1]	60	90	87.5	60	67.5	77.5		92.4
	V-PV5 [R1]	60	90	85	57.5	70	65		93.4
	V-PV7 [R1]	62.5	80	67.7	70	57.5	75		92.1

## Sheet: Supp Figure 2a
Supplementary Figure 2a
	Condition	S1	S2	S3	S4	S5	S6
	V	82.5	73.8	71.3	66.3	72.5	72.5
	AV5	32.5	26.2	35	32.5	32.5	30
Blocked	V-AV5 [R1]	62.5	52.5	41.25	58.75	47	80
	V-AV5 [R2]	37.5	35	58.75	72.5	52.5	58.75
	V-PV5 [R1]	80	76.25	55	77.5	86.25	86.25
	V-PV5 [R2]	17.5	27.5	11.25	37.5	6.25	36.25
Interleaved	V-AV5 [R1]	50	45	75	42.5	42.5	70
Cue before	V-AV5 [R2]	30	47.5	60	47.5	42.5	45
	V-PV5 [R1]	92.5	67.5	77.5	77.5	90	85
	V-PV5 [R2]	22.5	37.5	42.5	47.5	20	42.5
Interleaved	V-AV5 [R1]	52.5	42.5	70	32.5	55	75
Cue after	V-AV5 [R2]	37.5	45	62.5	60	50	47.5
	V-PV5 [R1]	67.5	65	80	45	67.5	82.5
	V-PV5 [R2]	32.5	37.5	47.5	47.5	27.5	42.5

## Sheet: Supp Figure 2b
Supplementary Figure 2b
	Condition	S1	S2	S3	S4	S5	S6
	V	82.5	73.8	71.3	66.3	72.5	72.5
	AV14	8.7	20	26.2	30	30.6	17.5
Blocked	V-AV14 [R1]	86.25	65	77.5	66.25	82.5	91.25
	V-AV14 [R2]	3.75	25	15	18.75	15	10
	V-PV14 [R1]	78.75	76.25	68.75	67.5	88.75	86.25
	V-PV14 [R2]	11.25	17.5	10	25	13.75	21.25
Interleaved	V-AV14 [R1]	85	45	65	82.5	57.5	67.5
Cue before	V-AV14 [R2]	2.5	15	17.5	22.5	12.5	15
	V-PV14 [R1]	75	60	75	87.5	65	80
	V-PV14 [R2]	10	20	15	17.5	12.5	42.5
Interleaved	V-AV14 [R1]	87.5	42.5	72.5	45	65	85
Cue after	V-AV14 [R2]	2.5	22.5	32.5	30	32.5	17.5
	V-PV14 [R1]	65	65	52.5	50	65	82.5
	V-PV14 [R2]	10	25	27.5	30	15	17.5

## Sheet: Supp Figure 3b
Supplementary Figure 3b
	Condition	S1	S2	S3	S4	S5	S6	S7	S8		model
	PV1	77	75	83	77	76	76	74	71.3		79.5
	AV5	23	27.5	22	20	26.2	23.7	26	28.7		22.6
	PV1-AV5 [R1]	54.375	50	54.375	57.5	48.125	54.375	52.5	47.5		50.1
	PV1-AV5 [R2]	37.5	41.25	45.625	48.125	46.25	50.625	38.125	55		49.6
	PV1-PV5 [R1]	83.125	73.75	81.875	84.375	81.25	68.75	77.5	83.125		93
	PV1-PV5 [R2]	88.75	70	78.125	83.125	79.375	82.5	58.125	81.875		92.4

[truncated: 2 more sheets: Supp Figure 4, Supp Figure 5b]
